# Supplementary material for: Analysis of mechanical properties and micro-mechanisms of concrete based on the method of using steel slag as aggregate replacement: Macro-mechanical tests and microscopic tests of four typical control groups
Source: PLoS One. 2026 Jul 23;21(7):e0352138. doi: 10.1371/journal.pone.0352138 (PMC13395461; doi:10.1371/journal.pone.0352138)
Supplement: S2 Table — (XLSX) [file pone.0352138.s002.xlsx]

## Sheet: 7d抗压、劈裂抗拉强度汇总
7-day compressive strength data of steel slag concrete																7-day split tensile strength data of steel slag concrete
No.	Molding date	Test date	Coarse aggregate particle size	Test type	Cement-water ratio	Sand percentage/%	Destructive force/N	Compression area/mm2	Reduction coefficient	Compressive strength/Mpa	Coefficient of variation	Arithmetical mean/Mpa	Standard deviation	Test result of comperssive strength/Mpa		No.	Molding date	Test date	Coarse aggregate particle size	Test type	Cement-water ratio	Sand percentage/%	Destructive force/N	Cross-section area/mm2	Split tensile strength/Mpa	Coefficient of variation	Arithmetical mean/Mpa	Standard deviation	Test result of split tensile strength/Mpa
1	20240703	20240710	10-15mm	All-steel slag concrete(B-SCF)	0.36	38	570900	10000	0.94	53.6646	0.0118821	53.0737	0.630627	53.0737		1	20240703	20240710	10-15mm	All-steel slag concrete(B-SCF)	0.36	38	78991	10000	4.27697	0.0355142	4.37026	0.155206	4.37026
2							565390			53.1467						2							84023		4.54943
3							557550			52.4097						3							79128		4.28439
1	20240828	20240904	10-15mm	Ordinary crushed-stone concrete(B-B)	0.36	38	402030	10000	0.94	37.7908	0.00180919	37.8551	0.0684868	37.8551		1	20240828	20240904	10-15mm	Ordinary crushed-stone concrete(B-B)	0.36	38	51027	10000	2.76286	0.0512018	2.90154	0.148564	2.90154
2							402630			37.8472						2							56484		3.05833
3							403480			37.9271						3							53254		2.88344
1	20240829	20240905	10-15mm	Coarse steel-slag yellow-sand concrete(B-SC)	0.36	38	474920	10000	0.94	44.6425	0.0154064	45.3083	0.698037	45.3083		1	20240829	20240905	10-15mm	Coarse steel-slag yellow-sand concrete(B-SC)	0.36	38	62414	10000	3.37941	0.0363534	3.5037	0.127372	3.5037
2							481360			45.2478						2							67115		3.63394
3							489730			46.0346						3							64600		3.49777
1	20240826	20240902	10-15mm	Crushed-stone fine steel-slag concrete(B-SF)	0.36	38	510900	10000	0.94	48.0246	0.00959781	48.3972	0.464507	48.3972		1	20240826	20240902	10-15mm	Crushed-stone fine steel-slag concrete(B-SF)	0.36	38	72345	10000	3.91712	0.0233679	3.92295	0.0916712	3.92295
2							513290			48.2493						2							74197		4.0174
3							520400			48.9176						3							70816		3.83433

## Sheet: 28d抗压、劈裂抗拉、抗折强度汇总
28-day compressive strength data of steel slag concrete																28-day split tensile strength data of steel slag concrete															28-day flexural strength data of steel slag concrete
No.	Molding date	Test date	Coarse aggregate particle size	Test type	Cement-water ratio	Sand percentage/%	Destructive force/N	Compression area/mm2	Reduction coefficient	Compressive strength/Mpa	Coefficient of variation	Arithmetical mean/Mpa	Standard deviation	Test result of comperssive strength/Mpa		No.	Molding date	Test date	Coarse aggregate particle size	Test type	Cement-water ratio	Sand percentage/%	Destructive force/N	Cross-section area/mm2	Split tensile strength/Mpa	Coefficient of variation	Arithmetical mean/Mpa	Standard deviation	Test result of split tensile strength/Mpa		No.	Molding date	Test date	Coarse aggregate particle size	Test type	Cement-water ratio	Sand percentage/%	Destructive force/N	Reduction coefficient	Flexural strength/Mpa	Coefficient of variation	Arithmetical mean/Mpa	Standard deviation	Test result of flexural strength/Mpa
1	20240703	20240731	10-15mm	All-steel slag concrete(B-SCF)	0.36	38	748080	10000	0.94	70.3195	0.00931613	69.8364	0.650604	69.8364		1	20240703	20240731	10-15mm	All-steel slag concrete(B-SCF)	0.36	38	87128	10000	4.71755	0.0172845	4.69381	0.08113	4.69381		1	20240703	20240731	10-15mm	All-steel slag concrete(B-SCF)	0.36	38	33170	0.85	8.45835	0.00546793	8.40735	0.0459708	8.40735
2							735070			69.0966						2							85021		4.60346						2							32920		8.3946
3							745670			70.093						3							87920		4.76043						3							32820		8.3691
1	20240828	20240925	10-15mm	Ordinary crushed-stone concrete(B-B)	0.36	38	545810	10000	0.94	51.3061	0.00848276	51.5317	0.437131	51.5317		1	20240828	20240925	10-15mm	Ordinary crushed-stone concrete(B-B)	0.36	38	70276	10000	3.80509	0.0891897	3.83495	0.342038	3.83495		1	20240828	20240925	10-15mm	Ordinary crushed-stone concrete(B-B)	0.36	38	18910	0.85	4.82205	0.0285937	4.72685	0.135158	4.72685
2							545250			51.2535						2							77402		4.19093						2							17930		4.57215
3							553570			52.0356						3							64804		3.50881						3							18770		4.78635
1	20240829	20240926	10-15mm	Coarse steel-slag yellow-sand concrete(B-SC)	0.36	38	609550	10000	0.94	57.2977	0.00990123	56.9123	0.563502	56.9123		1	20240829	20240926	10-15mm	Coarse steel-slag yellow-sand concrete(B-SC)	0.36	38	79688	10000	4.31471	0.0350768	4.37344	0.153406	4.37344		1	20240829	20240926	10-15mm	Coarse steel-slag yellow-sand concrete(B-SC)	0.36	38	23440	0.85	5.9772	0.044837	5.9296	0.265865	5.9296
2							598570			56.2656						2							78642		4.25807						2							24190		6.16845
3							608230			57.1736						3							83988		4.54753						3							22130		5.64315
1	20240826	20240923	10-15mm	Crushed-stone fine steel-slag concrete(B-SF)	0.36	38	709050	10000	0.94	66.6507	0.00799739	66.3383	0.530533	66.3383		1	20240826	20240923	10-15mm	Crushed-stone fine steel-slag concrete(B-SF)	0.36	38	81129	10000	4.39273	0.0331413	4.44686	0.147375	4.44686		1	20240826	20240923	10-15mm	Crushed-stone fine steel-slag concrete(B-SF)	0.36	38	24740	0.85	6.3087	0.0311967	6.4736	0.201955	6.4736
2							708920			66.6385						2							85209		4.61364						2							25150		6.41325
3							699210			65.7257						3							80048		4.3342						3							26270		6.69885

## Sheet: 90d抗压、劈裂抗拉强度汇总
90-day compressive strength data of steel slag concrete																90-day split tensile strength data of steel slag concrete
No.	Molding date	Test date	Coarse aggregate particle size	Test type	Cement-water ratio	Sand percentage/%	Destructive force/N	Compression area/mm2	Reduction coefficient	Compressive strength/Mpa	Coefficient of variation	Arithmetical mean/Mpa	Standard deviation	Test result of comperssive strength/Mpa		No.	Molding date	Test date	Coarse aggregate particle size	Test type	Cement-water ratio	Sand percentage/%	Destructive force/N	Cross-section area/mm2	Split tensile strength/Mpa	Coefficient of variation	Arithmetical mean/Mpa	Standard deviation	Test result of split tensile strength/Mpa
1	20240703	20241001	10-15mm	All-steel slag concrete(B-SCF)	0.36	38	844920	10000	0.94	79.4225	0.0033036	79.676	0.263217	79.676		1	20240703	20241001	10-15mm	All-steel slag concrete(B-SCF)	0.36	38	95332	10000	5.16175	0.0230287	5.03032	0.115842	5.03032
2							850510			79.9479						2							92089		4.98616
3							847420			79.6575						3							91293		4.94306
1	20240828	20241126	10-15mm	Ordinary crushed-stone concrete(B-B)	0.36	38	621990	10000	0.94	58.4671	0.0201443	59.2589	1.19373	59.2589		1	20240828	20241126	10-15mm	Ordinary crushed-stone concrete(B-B)	0.36	38	77175	10000	4.17864	0.0291949	4.06717	0.118741	4.06717
2							624230			58.6776						2							72810		3.9423
3							645020			60.6319						3							75364		4.08058
1	20240829	20241127	10-15mm	Coarse steel-slag yellow-sand concrete(B-SC)	0.36	38	697140	10000	0.94	65.5312	0.00875668	64.99	0.569097	64.99		1	20240829	20241127	10-15mm	Coarse steel-slag yellow-sand concrete(B-SC)	0.36	38	84412	10000	4.57049	0.0145357	4.56379	0.0663379	4.56379
2							691940			65.0424						2							85447		4.62653
3							685070			64.3966						3							83006		4.49436
1	20240826	20241124	10-15mm	Crushed-stone fine steel-slag concrete(B-SF)	0.36	38	828310	10000	0.94	77.8611	0.0104366	77.4804	0.808634	77.4804		1	20240826	20241124	10-15mm	Crushed-stone fine steel-slag concrete(B-SF)	0.36	38	86954	10000	4.70812	0.0209055	4.66123	0.0974454	4.66123
2							814380			76.5517						2							87291		4.72637
3							830090			78.0285						3							84019		4.54921

## Sheet: 180d抗压、劈裂抗拉强度汇总
180-day compressive strength data of steel slag concrete																180-day split tensile strength data of steel slag concrete
No.	Molding date	Test date	Coarse aggregate particle size	Test type	Cement-water ratio	Sand percentage/%	Destructive force/N	Compression area/mm2	Reduction coefficient	Compressive strength/Mpa	Coefficient of variation	Arithmetical mean/Mpa	Standard deviation	Test result of comperssive strength/Mpa		No.	Molding date	Test date	Coarse aggregate particle size	Test type	Cement-water ratio	Sand percentage/%	Destructive force/N	Cross-section area/mm2	Split tensile strength/Mpa	Coefficient of variation	Arithmetical mean/Mpa	Standard deviation	Test result of split tensile strength/Mpa
1	20240703	20240731	10-15mm	All-steel slag concrete(B-SCF)	0.36	38	854920	10000	0.94	80.3625	0.00955099	81.2426	0.775947	81.2426		1	20240703	20240731	10-15mm	All-steel slag concrete(B-SCF)	0.36	38	95332	10000	5.16175	0.0370878	5.39129	0.199951	5.39129
2							870510			81.8279						2							102089		5.52761
3							867420			81.5375						3							101293		5.48451
1	20240828	20240925	10-15mm	Ordinary crushed-stone concrete(B-B)	0.36	38	629790	10000	0.94	59.2003	0.00424826	59.4011	0.252352	59.4011		1	20240828	20240925	10-15mm	Ordinary crushed-stone concrete(B-B)	0.36	38	81264	10000	4.40004	0.0298426	4.35497	0.129964	4.35497
2							631050			59.3187						2							77726		4.20847
3							634940			59.6844						3							82305		4.4564
1	20240829	20240926	10-15mm	Coarse steel-slag yellow-sand concrete(B-SC)	0.36	38	705900	10000	0.94	66.3546	0.018401	67.7455	1.24658	67.7455		1	20240829	20240926	10-15mm	Coarse steel-slag yellow-sand concrete(B-SC)	0.36	38	89062	10000	4.82226	0.0279587	4.96927	0.138934	4.96927
2							731510			68.7619						2							94162		5.0984
3							724680			68.1199						3							92107		4.98713
1	20240826	20240923	10-15mm	Crushed-stone fine steel-slag concrete(B-SF)	0.36	38	839310	10000	0.94	78.8951	0.00699839	79.0803	0.553435	79.0803		1	20240826	20240923	10-15mm	Crushed-stone fine steel-slag concrete(B-SF)	0.36	38	92642	10000	5.0161	0.0374607	5.18041	0.194062	5.18041
2							847900			79.7026						2							94757		5.13062
3							836630			78.6432						3							99631		5.39452

## Sheet: 数据分析
	Compressive strength of concrete with four typical control groups（Unit：MPa） (Water-cement ratio 0.36, sand percentage 38%)																		Flexural strength of concrete with four typical control groups（Unit：MPa） (Water-cement ratio 0.36, sand percentage 38%)																	Split tensile strength of concrete with four typical control groups（Unit：MPa） (Water-cement ratio 0.36, sand percentage 38%)
	Group	B-B	B-SC	B-SF	B-SCF														Group	B-B	B-SC	B-SF	B-SCF													Group	B-B	B-SC	B-SF	B-SCF
	7d	37.8551	45.3083	48.3972	53.0737														28d	4.72685	5.9296	6.4736	8.40735													7d	2.90154	3.5037	3.92295	4.37026
	28d	51.5317	56.9123	66.3383	69.8364																															28d	3.83495	4.37344	4.44686	4.69381
	90d	59.2589	64.99	77.4804	79.676																															90d	4.06717	4.56379	4.66123	5.03032
	180d	59.4011	67.7455	79.0803	81.2426																															180d	4.35497	4.96927	5.18041	5.39129
